# Supplementary material for: Environmental Conditions and Mite Vectors Shape the Spatiotemporal Patterns of Scrub Typhus in Guangdong Province, Mainland China
Source: Trop Med Infect Dis. 2025 Nov 20;10(11):326. doi: 10.3390/tropicalmed10110326 (PMC12656344; doi:10.3390/tropicalmed10110326)
Supplement: Supplementary file 1 [file tropicalmed-10-00326-s001.zip]

Archive with 1 entries (1 files):
- tropicalmed-3909443-supplementary.pdf
